# Supplementary material for: The Emerging TNNT3 Spectrum: From Distal Arthrogryposis to Congenital Myopathy
Source: Hum Mutat. 2025 Dec 28;2025:1785045. doi: 10.1155/humu/1785045 (PMC12745331; doi:10.1155/humu/1785045)
Supplement: Supplementary file 1 — Supporting Information Additional supporting information can be found online in the Supporting Information section. Supporting Methods: Detailed description of the experimental methodologies used in the study, including participant enrollment from various research centers, exome sequencing protocols, Sanger sequencing validation, and in silico analyses of candidate variants. Specific computational tools and parameters for genomic and splicing studies are also provided. Table S1: Summary of in silico predictions for TNNT3 variants, including computational annotations and predicted impacts. Table S2: Primer sequences used for various PCR and sequencing experiments, including cloning and splicing studies. Figure S1: (A) GTEX representation (https://www.gtexportal.org/home/gene/TNNT3) of both TNNT3 transcripts NM_006757.4 and TNNT3‐207 (NM_001042781.3) used in the study. The transcript NM_006757.4 is the canonical transcript used for the diagnostic. Other TNNT3 transcripts are expressed in muscle, among which the TNNT3‐207 (NM_001042781.3) is the most expressed one in muscle cells. There is a strong homology between both isoforms at the RNA (B) and protein (C) levels, and this does not modify the impact of the genetic mutations described in the study. Figure S2: Clinical photographs of the parents of Subject #2, highlighting musculoskeletal phenotypes. Figure S3: Electropherogram from Sanger sequencing showing the de novo occurrence of the TNNT3 variant p.(Arg63His) in Subject #1. Figure S4: IGV snapshot demonstrating the compound heterozygous inheritance of variants in Subject #2. Figure S5: Structural superimposition of TNNT3 predictions using AF2 and D‐I‐TASSER, highlighting structural differences and confidence levels. Figure S6: Scheme of the TNNT3‐GFP construct. Figure S7: Clustal alignment of unspliced and spliced band from the minigene assay. Figure S8: Gel electrophoresis results from minigene assays, showing a splicing defect in Intron 12 but no defects in adj [file HUMU-2025-1785045-s001.zip]

Archive with 2 entries (2 files):
- Table S1.xlsx
- Supplementary Material.docx
