# Supplementary material for: The Emerging TNNT3 Spectrum: From Distal Arthrogryposis to Congenital Myopathy
Source: Hum Mutat. 2025 Dec 28;2025:1785045. doi: 10.1155/humu/1785045 (PMC12745331; doi:10.1155/humu/1785045)
Supplement: Supplementary file 1 — Supporting Information Additional supporting information can be found online in the Supporting Information section. Supporting Methods: Detailed description of the experimental methodologies used in the study, including participant enrollment from various research centers, exome sequencing protocols, Sanger sequencing validation, and in silico analyses of candidate variants. Specific computational tools and parameters for genomic and splicing studies are also provided. Table S1: Summary of in silico predictions for TNNT3 variants, including computational annotations and predicted impacts. Table S2: Primer sequences used for various PCR and sequencing experiments, including cloning and splicing studies. Figure S1: (A) GTEX representation (https://www.gtexportal.org/home/gene/TNNT3) of both TNNT3 transcripts NM_006757.4 and TNNT3‐207 (NM_001042781.3) used in the study. The transcript NM_006757.4 is the canonical transcript used for the diagnostic. Other TNNT3 transcripts are expressed in muscle, among which the TNNT3‐207 (NM_001042781.3) is the most expressed one in muscle cells. There is a strong homology between both isoforms at the RNA (B) and protein (C) levels, and this does not modify the impact of the genetic mutations described in the study. Figure S2: Clinical photographs of the parents of Subject #2, highlighting musculoskeletal phenotypes. Figure S3: Electropherogram from Sanger sequencing showing the de novo occurrence of the TNNT3 variant p.(Arg63His) in Subject #1. Figure S4: IGV snapshot demonstrating the compound heterozygous inheritance of variants in Subject #2. Figure S5: Structural superimposition of TNNT3 predictions using AF2 and D‐I‐TASSER, highlighting structural differences and confidence levels. Figure S6: Scheme of the TNNT3‐GFP construct. Figure S7: Clustal alignment of unspliced and spliced band from the minigene assay. Figure S8: Gel electrophoresis results from minigene assays, showing a splicing defect in Intron 12 but no defects in adj [file HUMU-2025-1785045-s001.zip › Table S1.xlsx]

## Sheet: Foglio1
#Uploaded_variation	Location	Allele	Consequence	IMPACT	SYMBOL	Gene	Feature_type	Feature	BIOTYPE	EXON	INTRON	HGVSc	HGVSp	cDNA_position	CDS_position	Protein_position	Amino_acids	Codons	Existing_variation	DISTANCE	STRAND	FLAGS	SYMBOL_SOURCE	HGNC_ID	MANE_SELECT	MANE_PLUS_CLINICAL	TSL	APPRIS	ENSP	SIFT	PolyPhen	AF	gnomADe_AF	gnomADe_AFR_AF	gnomADe_AMR_AF	gnomADe_ASJ_AF	gnomADe_EAS_AF	gnomADe_FIN_AF	gnomADe_NFE_AF	gnomADe_OTH_AF	gnomADe_SAS_AF	gnomADg_AF	gnomADg_AFR_AF	gnomADg_AMI_AF	gnomADg_AMR_AF	gnomADg_ASJ_AF	gnomADg_EAS_AF	gnomADg_FIN_AF	gnomADg_MID_AF
11_1923562_C/G	11:1923562-1923562	G	stop_gained	HIGH	TNNT3	ENSG00000130595	Transcript	ENST00000278317.11	protein_coding	4	-	-	-	117	39	13	Y/*	taC/taG	rs376786651,COSV53486140,COSV99547912	-	1	-	HGNC	HGNC:11950	NM_006757.4	-	5	A2	ENSP00000278317	-	-	-	0.003977	0	0	0	0	0	0.008794	0	0	-	-	-	-	-	-	-	-
11_1923562_C/G	11:1923562-1923562	G	stop_gained	HIGH	TNNT3	ENSG00000130595	Transcript	ENST00000344578.8	protein_coding	2014-04-01	-	-	-	95	39	13	Y/*	taC/taG	rs376786651,COSV53486140,COSV99547912	-	1	-	HGNC	HGNC:11950	-	-	5	A2	ENSP00000344870	-	-	-	0.003977	0	0	0	0	0	0.008794	0	0	-	-	-	-	-	-	-	-
11_1923562_C/G	11:1923562-1923562	G	intron_variant	MODIFIER	TNNT3	ENSG00000130595	Transcript	ENST00000381557.6	protein_coding	-	2013-03-01	-	-	-	-	-	-	-	rs376786651,COSV53486140,COSV99547912	-	1	-	HGNC	HGNC:11950	-	-	5	P4	ENSP00000370969	-	-	-	0.003977	0	0	0	0	0	0.008794	0	0	-	-	-	-	-	-	-	-
11_1923562_C/G	11:1923562-1923562	G	stop_gained	HIGH	TNNT3	ENSG00000130595	Transcript	ENST00000381558.6	protein_coding	2016-05-01	-	-	-	330	39	13	Y/*	taC/taG	rs376786651,COSV53486140,COSV99547912	-	1	-	HGNC	HGNC:11950	-	-	5	A2	ENSP00000370970	-	-	-	0.003977	0	0	0	0	0	0.008794	0	0	-	-	-	-	-	-	-	-
11_1923562_C/G	11:1923562-1923562	G	stop_gained	HIGH	TNNT3	ENSG00000130595	Transcript	ENST00000381563.8	protein_coding	2017-04-01	-	-	-	97	39	13	Y/*	taC/taG	rs376786651,COSV53486140,COSV99547912	-	1	-	HGNC	HGNC:11950	-	-	5	A2	ENSP00000370975	-	-	-	0.003977	0	0	0	0	0	0.008794	0	0	-	-	-	-	-	-	-	-
11_1923562_C/G	11:1923562-1923562	G	stop_gained	HIGH	TNNT3	ENSG00000130595	Transcript	ENST00000381579.7	protein_coding	2015-04-01	-	-	-	114	39	13	Y/*	taC/taG	rs376786651,COSV53486140,COSV99547912	-	1	-	HGNC	HGNC:11950	-	-	1	-	ENSP00000370991	-	-	-	0.003977	0	0	0	0	0	0.008794	0	0	-	-	-	-	-	-	-	-
11_1923562_C/G	11:1923562-1923562	G	stop_gained	HIGH	TNNT3	ENSG00000130595	Transcript	ENST00000381589.7	protein_coding	2016-04-01	-	-	-	114	39	13	Y/*	taC/taG	rs376786651,COSV53486140,COSV99547912	-	1	-	HGNC	HGNC:11950	-	-	1	A2	ENSP00000371001	-	-	-	0.003977	0	0	0	0	0	0.008794	0	0	-	-	-	-	-	-	-	-
11_1923562_C/G	11:1923562-1923562	G	stop_gained	HIGH	TNNT3	ENSG00000130595	Transcript	ENST00000397301.5	protein_coding	2017-03-01	-	-	-	47	39	13	Y/*	taC/taG	rs376786651,COSV53486140,COSV99547912	-	1	-	HGNC	HGNC:11950	-	-	5	A2	ENSP00000380468	-	-	-	0.003977	0	0	0	0	0	0.008794	0	0	-	-	-	-	-	-	-	-
11_1923562_C/G	11:1923562-1923562	G	intron_variant	MODIFIER	TNNT3	ENSG00000130595	Transcript	ENST00000397304.6	protein_coding	-	2023-11-02	-	-	-	-	-	-	-	rs376786651,COSV53486140,COSV99547912	-	1	-	HGNC	HGNC:11950	-	-	5	A2	ENSP00000380471	-	-	-	0.003977	0	0	0	0	0	0.008794	0	0	-	-	-	-	-	-	-	-
11_1923562_C/G	11:1923562-1923562	G	intron_variant	MODIFIER	TNNT3	ENSG00000130595	Transcript	ENST00000446240.1	protein_coding	-	2023-11-02	-	-	-	-	-	-	-	rs376786651,COSV53486140,COSV99547912	-	1	-	HGNC	HGNC:11950	-	-	5	A2	ENSP00000413203	-	-	-	0.003977	0	0	0	0	0	0.008794	0	0	-	-	-	-	-	-	-	-
11_1923562_C/G	11:1923562-1923562	G	stop_gained	HIGH	TNNT3	ENSG00000130595	Transcript	ENST00000453458.5	protein_coding	2023-11-04	-	-	-	114	39	13	Y/*	taC/taG	rs376786651,COSV53486140,COSV99547912	-	1	cds_end_NF	HGNC	HGNC:11950	-	-	3	-	ENSP00000415614	-	-	-	0.003977	0	0	0	0	0	0.008794	0	0	-	-	-	-	-	-	-	-
11_1923562_C/G	11:1923562-1923562	G	upstream_gene_variant	MODIFIER	TNNT3	ENSG00000130595	Transcript	ENST00000492075.5	protein_coding_CDS_not_defined	-	-	-	-	-	-	-	-	-	rs376786651,COSV53486140,COSV99547912	1356	1	-	HGNC	HGNC:11950	-	-	5	-	-	-	-	-	0.003977	0	0	0	0	0	0.008794	0	0	-	-	-	-	-	-	-	-
11_1923562_C/G	11:1923562-1923562	G	upstream_gene_variant	MODIFIER	TNNT3	ENSG00000130595	Transcript	ENST00000639560.1	protein_coding_CDS_not_defined	-	-	-	-	-	-	-	-	-	rs376786651,COSV53486140,COSV99547912	4260	1	-	HGNC	HGNC:11950	-	-	5	-	-	-	-	-	0.003977	0	0	0	0	0	0.008794	0	0	-	-	-	-	-	-	-	-
11_1923562_C/G	11:1923562-1923562	G	stop_gained	HIGH	TNNT3	ENSG00000130595	Transcript	ENST00000641119.1	protein_coding	2015-03-01	-	-	-	135	39	13	Y/*	taC/taG	rs376786651,COSV53486140,COSV99547912	-	1	-	HGNC	HGNC:11950	-	-	-	A2	ENSP00000492914	-	-	-	0.003977	0	0	0	0	0	0.008794	0	0	-	-	-	-	-	-	-	-
11_1923562_C/G	11:1923562-1923562	G	intron_variant	MODIFIER	TNNT3	ENSG00000130595	Transcript	ENST00000641225.1	protein_coding	-	2023-10-01	-	-	-	-	-	-	-	rs376786651,COSV53486140,COSV99547912	-	1	-	HGNC	HGNC:11950	-	-	-	-	ENSP00000493372	-	-	-	0.003977	0	0	0	0	0	0.008794	0	0	-	-	-	-	-	-	-	-
11_1923562_C/G	11:1923562-1923562	G	stop_gained	HIGH	TNNT3	ENSG00000130595	Transcript	ENST00000641787.1	protein_coding	2014-03-01	-	-	-	135	39	13	Y/*	taC/taG	rs376786651,COSV53486140,COSV99547912	-	1	-	HGNC	HGNC:11950	-	-	-	A2	ENSP00000493331	-	-	-	0.003977	0	0	0	0	0	0.008794	0	0	-	-	-	-	-	-	-	-
11_1923562_C/G	11:1923562-1923562	G	stop_gained	HIGH	TNNT3	ENSG00000130595	Transcript	ENST00000706488.1	protein_coding	2015-03-01	-	-	-	61	39	13	Y/*	taC/taG	rs376786651,COSV53486140,COSV99547912	-	1	-	HGNC	HGNC:11950	-	-	-	-	ENSP00000516410	-	-	-	0.003977	0	0	0	0	0	0.008794	0	0	-	-	-	-	-	-	-	-
11_1933737_G/A	11:1933737-1933737	A	missense_variant	MODERATE	TNNT3	ENSG00000130595	Transcript	ENST00000278317.11	protein_coding	10	-	-	-	266	188	63	R/H	cGt/cAt	rs121434638,CM031754,COSV53486643	-	1	-	HGNC	HGNC:11950	NM_006757.4	-	5	A2	ENSP00000278317	deleterious_low_confidence(0)	probably_damaging(1)	-	-	-	-	-	-	-	-	-	-	0	0	0	0	0	0	0	0
11_1933737_G/A	11:1933737-1933737	A	missense_variant	MODERATE	TNNT3	ENSG00000130595	Transcript	ENST00000344578.8	protein_coding	2014-08-01	-	-	-	205	149	50	R/H	cGt/cAt	rs121434638,CM031754,COSV53486643	-	1	-	HGNC	HGNC:11950	-	-	5	A2	ENSP00000344870	deleterious_low_confidence(0)	probably_damaging(1)	-	-	-	-	-	-	-	-	-	-	0	0	0	0	0	0	0	0
11_1933737_G/A	11:1933737-1933737	A	missense_variant	MODERATE	TNNT3	ENSG00000130595	Transcript	ENST00000381557.6	protein_coding	2014-08-01	-	-	-	221	146	49	R/H	cGt/cAt	rs121434638,CM031754,COSV53486643	-	1	-	HGNC	HGNC:11950	-	-	5	P4	ENSP00000370969	deleterious_low_confidence(0)	probably_damaging(1)	-	-	-	-	-	-	-	-	-	-	0	0	0	0	0	0	0	0
11_1933737_G/A	11:1933737-1933737	A	missense_variant	MODERATE	TNNT3	ENSG00000130595	Transcript	ENST00000381558.6	protein_coding	2016-10-01	-	-	-	455	164	55	R/H	cGt/cAt	rs121434638,CM031754,COSV53486643	-	1	-	HGNC	HGNC:11950	-	-	5	A2	ENSP00000370970	deleterious_low_confidence(0)	probably_damaging(1)	-	-	-	-	-	-	-	-	-	-	0	0	0	0	0	0	0	0
11_1933737_G/A	11:1933737-1933737	A	missense_variant	MODERATE	TNNT3	ENSG00000130595	Transcript	ENST00000381563.8	protein_coding	2017-11-01	-	-	-	255	197	66	R/H	cGt/cAt	rs121434638,CM031754,COSV53486643	-	1	-	HGNC	HGNC:11950	-	-	5	A2	ENSP00000370975	deleterious_low_confidence(0)	probably_damaging(1)	-	-	-	-	-	-	-	-	-	-	0	0	0	0	0	0	0	0
11_1933737_G/A	11:1933737-1933737	A	missense_variant	MODERATE	TNNT3	ENSG00000130595	Transcript	ENST00000381579.7	protein_coding	2015-09-01	-	-	-	239	164	55	R/H	cGt/cAt	rs121434638,CM031754,COSV53486643	-	1	-	HGNC	HGNC:11950	-	-	1	-	ENSP00000370991	deleterious_low_confidence(0)	probably_damaging(1)	-	-	-	-	-	-	-	-	-	-	0	0	0	0	0	0	0	0
11_1933737_G/A	11:1933737-1933737	A	missense_variant	MODERATE	TNNT3	ENSG00000130595	Transcript	ENST00000381589.7	protein_coding	2016-10-01	-	-	-	257	182	61	R/H	cGt/cAt	rs121434638,CM031754,COSV53486643	-	1	-	HGNC	HGNC:11950	-	-	1	A2	ENSP00000371001	deleterious_low_confidence(0)	probably_damaging(1)	-	-	-	-	-	-	-	-	-	-	0	0	0	0	0	0	0	0
11_1933737_G/A	11:1933737-1933737	A	missense_variant	MODERATE	TNNT3	ENSG00000130595	Transcript	ENST00000397301.5	protein_coding	2017-11-01	-	-	-	229	221	74	R/H	cGt/cAt	rs121434638,CM031754,COSV53486643	-	1	-	HGNC	HGNC:11950	-	-	5	A2	ENSP00000380468	deleterious_low_confidence(0)	probably_damaging(1)	-	-	-	-	-	-	-	-	-	-	0	0	0	0	0	0	0	0
11_1933737_G/A	11:1933737-1933737	A	missense_variant	MODERATE	TNNT3	ENSG00000130595	Transcript	ENST00000397304.6	protein_coding	2023-12-06	-	-	-	131	131	44	R/H	cGt/cAt	rs121434638,CM031754,COSV53486643	-	1	-	HGNC	HGNC:11950	-	-	5	A2	ENSP00000380471	deleterious_low_confidence(0)	probably_damaging(0.998)	-	-	-	-	-	-	-	-	-	-	0	0	0	0	0	0	0	0
11_1933737_G/A	11:1933737-1933737	A	missense_variant	MODERATE	TNNT3	ENSG00000130595	Transcript	ENST00000446240.1	protein_coding	2023-12-06	-	-	-	131	131	44	R/H	cGt/cAt	rs121434638,CM031754,COSV53486643	-	1	-	HGNC	HGNC:11950	-	-	5	A2	ENSP00000413203	deleterious_low_confidence(0)	probably_damaging(1)	-	-	-	-	-	-	-	-	-	-	0	0	0	0	0	0	0	0
11_1933737_G/A	11:1933737-1933737	A	missense_variant	MODERATE	TNNT3	ENSG00000130595	Transcript	ENST00000453458.5	protein_coding	2023-11-07	-	-	-	206	131	44	R/H	cGt/cAt	rs121434638,CM031754,COSV53486643	-	1	cds_end_NF	HGNC	HGNC:11950	-	-	3	-	ENSP00000415614	deleterious_low_confidence(0)	probably_damaging(0.999)	-	-	-	-	-	-	-	-	-	-	0	0	0	0	0	0	0	0
11_1933737_G/A	11:1933737-1933737	A	upstream_gene_variant	MODIFIER	TNNT3	ENSG00000130595	Transcript	ENST00000473100.1	protein_coding_CDS_not_defined	-	-	-	-	-	-	-	-	-	rs121434638,CM031754,COSV53486643	4463	1	-	HGNC	HGNC:11950	-	-	3	-	-	-	-	-	-	-	-	-	-	-	-	-	-	0	0	0	0	0	0	0	0
11_1933737_G/A	11:1933737-1933737	A	non_coding_transcript_exon_variant	MODIFIER	TNNT3	ENSG00000130595	Transcript	ENST00000492075.5	protein_coding_CDS_not_defined	2023-11-08	-	-	-	405	-	-	-	-	rs121434638,CM031754,COSV53486643	-	1	-	HGNC	HGNC:11950	-	-	5	-	-	-	-	-	-	-	-	-	-	-	-	-	-	0	0	0	0	0	0	0	0
11_1933737_G/A	11:1933737-1933737	A	upstream_gene_variant	MODIFIER	TNNT3	ENSG00000130595	Transcript	ENST00000493234.1	retained_intron	-	-	-	-	-	-	-	-	-	rs121434638,CM031754,COSV53486643	136	1	-	HGNC	HGNC:11950	-	-	2	-	-	-	-	-	-	-	-	-	-	-	-	-	-	0	0	0	0	0	0	0	0
11_1933737_G/A	11:1933737-1933737	A	non_coding_transcript_exon_variant	MODIFIER	TNNT3	ENSG00000130595	Transcript	ENST00000639560.1	protein_coding_CDS_not_defined	2023-10-04	-	-	-	298	-	-	-	-	rs121434638,CM031754,COSV53486643	-	1	-	HGNC	HGNC:11950	-	-	5	-	-	-	-	-	-	-	-	-	-	-	-	-	-	0	0	0	0	0	0	0	0
11_1933737_G/A	11:1933737-1933737	A	missense_variant	MODERATE	TNNT3	ENSG00000130595	Transcript	ENST00000641119.1	protein_coding	2015-09-01	-	-	-	278	182	61	R/H	cGt/cAt	rs121434638,CM031754,COSV53486643	-	1	-	HGNC	HGNC:11950	-	-	-	A2	ENSP00000492914	deleterious_low_confidence(0)	probably_damaging(1)	-	-	-	-	-	-	-	-	-	-	0	0	0	0	0	0	0	0
11_1933737_G/A	11:1933737-1933737	A	5_prime_UTR_variant	MODIFIER	TNNT3	ENSG00000130595	Transcript	ENST00000641225.1	protein_coding	2023-11-05	-	-	-	213	-	-	-	-	rs121434638,CM031754,COSV53486643	-	1	-	HGNC	HGNC:11950	-	-	-	-	ENSP00000493372	-	-	-	-	-	-	-	-	-	-	-	-	0	0	0	0	0	0	0	0
11_1933737_G/A	11:1933737-1933737	A	missense_variant	MODERATE	TNNT3	ENSG00000130595	Transcript	ENST00000641787.1	protein_coding	2014-08-01	-	-	-	260	164	55	R/H	cGt/cAt	rs121434638,CM031754,COSV53486643	-	1	-	HGNC	HGNC:11950	-	-	-	A2	ENSP00000493331	deleterious_low_confidence(0)	probably_damaging(1)	-	-	-	-	-	-	-	-	-	-	0	0	0	0	0	0	0	0
11_1933737_G/A	11:1933737-1933737	A	missense_variant	MODERATE	TNNT3	ENSG00000130595	Transcript	ENST00000706488.1	protein_coding	2015-09-01	-	-	-	204	182	61	R/H	cGt/cAt	rs121434638,CM031754,COSV53486643	-	1	-	HGNC	HGNC:11950	-	-	-	-	ENSP00000516410	deleterious_low_confidence(0)	probably_damaging(0.998)	-	-	-	-	-	-	-	-	-	-	0	0	0	0	0	0	0	0
11_1934450_G/A	11:1934450-1934450	A	splice_donor_5th_base_variant,intron_variant	LOW	TNNT3	ENSG00000130595	Transcript	ENST00000278317.11	protein_coding	-	12	-	-	-	-	-	-	-	-	-	1	-	HGNC	HGNC:11950	NM_006757.4	-	5	A2	ENSP00000278317	-	-	-	-	-	-	-	-	-	-	-	-	-	-	-	-	-	-	-	-
11_1934450_G/A	11:1934450-1934450	A	splice_donor_5th_base_variant,intron_variant	LOW	TNNT3	ENSG00000130595	Transcript	ENST00000344578.8	protein_coding	-	2013-10-01	-	-	-	-	-	-	-	-	-	1	-	HGNC	HGNC:11950	-	-	5	A2	ENSP00000344870	-	-	-	-	-	-	-	-	-	-	-	-	-	-	-	-	-	-	-	-
11_1934450_G/A	11:1934450-1934450	A	splice_donor_5th_base_variant,intron_variant	LOW	TNNT3	ENSG00000130595	Transcript	ENST00000381557.6	protein_coding	-	2013-10-01	-	-	-	-	-	-	-	-	-	1	-	HGNC	HGNC:11950	-	-	5	P4	ENSP00000370969	-	-	-	-	-	-	-	-	-	-	-	-	-	-	-	-	-	-	-	-
11_1934450_G/A	11:1934450-1934450	A	splice_donor_5th_base_variant,intron_variant	LOW	TNNT3	ENSG00000130595	Transcript	ENST00000381558.6	protein_coding	-	2015-12-01	-	-	-	-	-	-	-	-	-	1	-	HGNC	HGNC:11950	-	-	5	A2	ENSP00000370970	-	-	-	-	-	-	-	-	-	-	-	-	-	-	-	-	-	-	-	-
11_1934450_G/A	11:1934450-1934450	A	splice_donor_5th_base_variant,intron_variant	LOW	TNNT3	ENSG00000130595	Transcript	ENST00000381563.8	protein_coding	-	13/16	-	-	-	-	-	-	-	-	-	1	-	HGNC	HGNC:11950	-	-	5	A2	ENSP00000370975	-	-	-	-	-	-	-	-	-	-	-	-	-	-	-	-	-	-	-	-
11_1934450_G/A	11:1934450-1934450	A	splice_donor_5th_base_variant,intron_variant	LOW	TNNT3	ENSG00000130595	Transcript	ENST00000381579.7	protein_coding	-	2014-11-01	-	-	-	-	-	-	-	-	-	1	-	HGNC	HGNC:11950	-	-	1	-	ENSP00000370991	-	-	-	-	-	-	-	-	-	-	-	-	-	-	-	-	-	-	-	-
11_1934450_G/A	11:1934450-1934450	A	splice_donor_5th_base_variant,intron_variant	LOW	TNNT3	ENSG00000130595	Transcript	ENST00000381589.7	protein_coding	-	2015-12-01	-	-	-	-	-	-	-	-	-	1	-	HGNC	HGNC:11950	-	-	1	A2	ENSP00000371001	-	-	-	-	-	-	-	-	-	-	-	-	-	-	-	-	-	-	-	-
11_1934450_G/A	11:1934450-1934450	A	splice_donor_5th_base_variant,intron_variant	LOW	TNNT3	ENSG00000130595	Transcript	ENST00000397301.5	protein_coding	-	13/16	-	-	-	-	-	-	-	-	-	1	-	HGNC	HGNC:11950	-	-	5	A2	ENSP00000380468	-	-	-	-	-	-	-	-	-	-	-	-	-	-	-	-	-	-	-	-
11_1934450_G/A	11:1934450-1934450	A	splice_donor_5th_base_variant,intron_variant	LOW	TNNT3	ENSG00000130595	Transcript	ENST00000397304.6	protein_coding	-	2023-11-08	-	-	-	-	-	-	-	-	-	1	-	HGNC	HGNC:11950	-	-	5	A2	ENSP00000380471	-	-	-	-	-	-	-	-	-	-	-	-	-	-	-	-	-	-	-	-
11_1934450_G/A	11:1934450-1934450	A	splice_donor_5th_base_variant,intron_variant	LOW	TNNT3	ENSG00000130595	Transcript	ENST00000446240.1	protein_coding	-	2023-11-08	-	-	-	-	-	-	-	-	-	1	-	HGNC	HGNC:11950	-	-	5	A2	ENSP00000413203	-	-	-	-	-	-	-	-	-	-	-	-	-	-	-	-	-	-	-	-
11_1934450_G/A	11:1934450-1934450	A	splice_donor_5th_base_variant,intron_variant	LOW	TNNT3	ENSG00000130595	Transcript	ENST00000453458.5	protein_coding	-	2023-10-09	-	-	-	-	-	-	-	-	-	1	cds_end_NF	HGNC	HGNC:11950	-	-	3	-	ENSP00000415614	-	-	-	-	-	-	-	-	-	-	-	-	-	-	-	-	-	-	-	-
11_1934450_G/A	11:1934450-1934450	A	upstream_gene_variant	MODIFIER	TNNT3	ENSG00000130595	Transcript	ENST00000473100.1	protein_coding_CDS_not_defined	-	-	-	-	-	-	-	-	-	-	3750	1	-	HGNC	HGNC:11950	-	-	3	-	-	-	-	-	-	-	-	-	-	-	-	-	-	-	-	-	-	-	-	-	-
11_1934450_G/A	11:1934450-1934450	A	splice_donor_5th_base_variant,intron_variant,non_coding_transcript_variant	LOW	TNNT3	ENSG00000130595	Transcript	ENST00000492075.5	protein_coding_CDS_not_defined	-	2023-10-10	-	-	-	-	-	-	-	-	-	1	-	HGNC	HGNC:11950	-	-	5	-	-	-	-	-	-	-	-	-	-	-	-	-	-	-	-	-	-	-	-	-	-
11_1934450_G/A	11:1934450-1934450	A	splice_donor_5th_base_variant,intron_variant,non_coding_transcript_variant	LOW	TNNT3	ENSG00000130595	Transcript	ENST00000493234.1	retained_intron	-	2023-03-02	-	-	-	-	-	-	-	-	-	1	-	HGNC	HGNC:11950	-	-	2	-	-	-	-	-	-	-	-	-	-	-	-	-	-	-	-	-	-	-	-	-	-
11_1934450_G/A	11:1934450-1934450	A	splice_donor_5th_base_variant,intron_variant,non_coding_transcript_variant	LOW	TNNT3	ENSG00000130595	Transcript	ENST00000639560.1	protein_coding_CDS_not_defined	-	2023-09-06	-	-	-	-	-	-	-	-	-	1	-	HGNC	HGNC:11950	-	-	5	-	-	-	-	-	-	-	-	-	-	-	-	-	-	-	-	-	-	-	-	-	-
11_1934450_G/A	11:1934450-1934450	A	splice_donor_5th_base_variant,intron_variant	LOW	TNNT3	ENSG00000130595	Transcript	ENST00000641119.1	protein_coding	-	2014-11-01	-	-	-	-	-	-	-	-	-	1	-	HGNC	HGNC:11950	-	-	-	A2	ENSP00000492914	-	-	-	-	-	-	-	-	-	-	-	-	-	-	-	-	-	-	-	-
11_1934450_G/A	11:1934450-1934450	A	splice_donor_5th_base_variant,intron_variant	LOW	TNNT3	ENSG00000130595	Transcript	ENST00000641225.1	protein_coding	-	2023-10-07	-	-	-	-	-	-	-	-	-	1	-	HGNC	HGNC:11950	-	-	-	-	ENSP00000493372	-	-	-	-	-	-	-	-	-	-	-	-	-	-	-	-	-	-	-	-
11_1934450_G/A	11:1934450-1934450	A	splice_donor_5th_base_variant,intron_variant	LOW	TNNT3	ENSG00000130595	Transcript	ENST00000641787.1	protein_coding	-	2013-10-01	-	-	-	-	-	-	-	-	-	1	-	HGNC	HGNC:11950	-	-	-	A2	ENSP00000493331	-	-	-	-	-	-	-	-	-	-	-	-	-	-	-	-	-	-	-	-
11_1934450_G/A	11:1934450-1934450	A	splice_donor_5th_base_variant,intron_variant	LOW	TNNT3	ENSG00000130595	Transcript	ENST00000706488.1	protein_coding	-	2014-11-01	-	-	-	-	-	-	-	-	-	1	-	HGNC	HGNC:11950	-	-	-	-	ENSP00000516410	-	-	-	-	-	-	-	-	-	-	-	-	-	-	-	-	-	-	-	-
[truncated: 23 more columns]
